# Supplementary material for: Nanoconfined superionic water is a molecular superionic
Source: Sci Adv. 2026 Apr 10;12(15):eadz6392. doi: 10.1126/sciadv.adz6392 (PMC13068076; doi:10.1126/sciadv.adz6392)
Supplement: Supplementary file 2 — Movies S1 and S2 [file sciadv.adz6392_movies_s1_and_s2.zip]

Archive with 2 entries (2 files):
- adz6392_movie_s1.mp4
- adz6392_movie_s2.mp4
